# Supplementary material for: Serpentirhabdias orientalis sp. nov. (nematoda: rhabdiasidae), a new lungworm species in naja kaouthia from Thailand: the first record of the genus from the oriental region and an elapid snake
Source: Parasitology. 2025 Feb 17;152(3):239–50. doi: 10.1017/S0031182025000174 (PMC12186086; doi:10.1017/S0031182025000174)
Supplement: Charoennitiwat et al. supplementary material 1 — Charoennitiwat et al. supplementary material [file S0031182025000174sup001.xlsx]

## Sheet: Sheet1
Table S1: Morphometric measurements of reported Serpentirhabdias spp. in serpents and some reptiles (Unit micrometre for measurement)
Species	Serpentirhabdias orientalis sp. nov.	S. viperidicus	S. atroxi	S. mexicanus	S. moi	S. mussuranae	S. atracti	S. filicaudalis	S. vellardi	S. labiata	S. lamothei	S. elaphe	S. martinoi	S. agkistrodonis	S. horigutii	S. kurilensis	S. vibakari	S. fuscovenosa			S. cf. fuscovenosa	S. dubielzigi	S. eustreptos		S. mamlambo	S. pearsoni
Taxonomic authority	This study	Morais et al., 2017	Kuzmin et al., 2016	Velázquez‑Brito et al., 2024	Machado et al., 2018	Kuzmin, Tkach et Melo, 2019	Kuzmin, Melo et Santos, 2014	(Barella, dos Santos et da Silva, 2009)	(Pereira, 1928)	(Pereira, 1927)	(Martinez-Salazar, Leon-Regagnon, 2006)	(Sharpilo, 1976)	(Kurochkin et Gus'kov, 1963)	(Sharpilo, 1976)	(Yamaguti, 1943)	(Sharpilo, 1976)	(Kuzmin, 1996)	(Railliet, 1899) Goodey, 1924				Lucio-Foster et al., 2015	(McCallum, 1916)		Kuzmin, du Preez et Svitin, 2021	(Kuzmin et Tkach, 2008)
Host family	Elapidae	Viperidae	Viperidae	Viperidae	Colubridae	Colubridae	Dipsadidae	Colubridae	Colubridae	Colubridae	Colubridae	Colubridae	Colubridae	Viperidae	Colubridae	Colubridae	Colubridae	Colubridae	Boidae	Viperidae	Colubridae	Boidae	Viperidae	Colubridae	Colubridae	Colubridae
Host(s)	Naja kaouthia	Bothrops moojeni	Bothrops atrox	Bothrops asper	Chironius exoletus	Clelia clelia	Atractus major	Spilotes pullatus	Philodryas shotti, Oxhyrropus trigeminus, Agkistrodon bilineatus	Liophis miliaris	Leptodeira maculata	Elaphe longissima, Elaphe hohenackeri	Natrix natrix	Agkistrodon blomhoffi, Agkistrodon halys	Rhabdophis tigrina	Elaphe quadrivirgata, Elaphe climacophora	Amphiesma vibakari	Natrix natrix, Natrix tessellata, Coluber jugularis,	Eryx johnii (exp.)	Vipera berus, Vipera ursinii (renardi), Vipera ammodytes,	Heterodon platirhinos, Storeria spp., Virginia stiatula, Thamnophis spp., Lampropeltis triangulum, Opheodrys vernalis, Regina septemvittata, Nerodia spp.	Python regius (captivity)	Agkistrodon piscivorus	Lampropeltis sp., Elaphe vulpina, Elaphe obsoleta quadrivittata, Coluber constrictor	Crotaphopeltis hotamboeia	Tropidonophis mairii
Locality, Region/Realm	Thailand, Southeast Asia	Brazil, Neotropics	Brazil, Neotropics	Mexico, Neotropics	Brazil, Neotropics	Brazil, Neotropics	Brazil, Neotropics	Brazil, Neotropics	Brazil and Guatemala, Neotropics	Brazil, Neotropics	Mexico, Neotropics	Asia + Europe, Western Palaearctic	Asia + Europe, Western Palaearctic	Asia + Europe, Eastern Palaearctic	Asia+ Europe, Eastern Palaearctic	Asia, Eastern Palaearctic (Islands)	Asia + Europe, Eastern Palaearctic	Northern Asia, Holarctic			Nearctic	USA, Nearctic	Northern America, Nearctic		Afrotropical Realm, South Africa	Australia
Infection site(s)	Lung, Trachea, and Heart	Lung	Lung	Lung	Lung	Lung	Lung	Lung	Lung	Lung	Lung	Lung	Lung	Lung	Lung	Lung	Lung	Lung			Lung	Eyes, mouth, subcutaneous tissues	Lung		Lung	Lung
Number of parasite specimens	57	34	6	10	10	7	6	6+	-	-	9	-	-	31	-	-	-	-			-	10	-		7	20
Body length	5,144 ± 431 (3,360‒5,858)	5,700 ± 620 (4,350–6,910)	4,100 (3,410–4,540)	5,880 ± 306 (5,247–6,361)	2,500 (2,200–2,600)	4,200 (3,700–4,200)	3,300 (3,180–3,330)	4,940 ± 460 (3,890–5,830)	3,000–3,300	2,200–2,400	2,830 ± 300 (2,510–3,430)	-	-	5,239 ± 662 (4,075–6,441)	2,400–4,400	-	1,700–3,000	3,300 (2,300–3,900)			-	2,790 (2,650–3,080)	7,000–8,000		5,230 (4,950–5,670)	2,409 ± 230 (1,859–2,693)
Maximum body width	207 ± 23 (137‒249)	384 ± 34 (329–450)	234 (168–268)	280 ± 42.66 (227–372)	109 (103–119)	192 (172–225)	132 (106–132)	186 ± 28.4 (129.7–262.4)	120–200	110–130	149 ± 16 (127–175)	-	-	220 ± 42.3 (133–307)	-	-	-	105 (79–111)			-	-	1000		213 (197–232)	-
Body width at oesophagus–intestine junction	120 ± 15 (74‒148)	229 ± 25 (157–275)	126 (96–157)	171 ± 35.87 (136–236)	-	110 (101–124)	75 (64–75)	-	-	-	-	-	-	-	-	-	-	-			-	-	-		12 (10–15)	98 ± 12.5 (78–132)
Buccal cavity width	23 ± 3 (14‒30)	16 ± 2 (13–22)	12.7 (10–14)	-	10 (10–11)	14 (13–15)	-	14.2 ± 1.8 (10.6–18.2)	-	-	15 ± 2 (11–19)	-	-	20 ± 1.5 (16–23)	-	-	-	-			-	-	-		13 (10–15)	-
Buccal cavity depth	17 ± 2 (11‒24)	18 ± 3 (13– 23)	11.9 (11–14)	-	7 (6–7)	11 (8–12)	-	10.6 ± 1.4 (8.3–14.9)	-	100–130	53 ± 2 (38–77)	-	-	13 ± 1.8 (10–18)	-	-	-	-			-	-	-		-	-
Oesophagus length	351 ± 28 (251‒402)	326 ± 20 (288–363)	248 (216–320)	302 ± 19.99 (273–330)	243 (233–256)	284 (274–295)	245 (213–249)	285 ± 16.6 (250.6–316.1)	260–270	250–260	289 ± 2 (255–317)	-	-	266 ± 21.4 (208–300)	280–360	-	207–274	-			-	260 (225–265)	400		326 (321–343)	249 ± 10.8 (215–264)
Oesophagus as % of body length	7 ± 0.4 (6‒8)	5.7 ± 0.44 (5–6)	6.1 (5.5–7.8)	5.15 ± 0.47 (4.29–5.73)	9.8 (9.2–10.6)	7.1 (6.7–7.4)	7.4 (6.4–7.7)	5.8 ± 0.6 (4.9–7.5)	-	-	10.31 (8.36–12.46)	-	-	5.1 ± 0.63 (4.1–6.4)	-	-	8.5–14.5	7.9 (7.4–8.5)			-	-	-		6.2 (5.7–6.5)	10.9 ± 1.2 (9.4–14.0)
Oesophagus width at anterior end	38 ± 4 (24‒51)	62 ± 5 (52–75)	40.5 (32–47)	-	27 (25–29)	36 (34–39)	26 (22–27)	33.6 ± 3.2 (25.2–42.5)	-	-	27 ± 3 (23–34)	-	-	-	-	-	-	-			-	-	-		39 (35–43)	23 ± 1.9 (19–26)
Oesophagus minimum width	38 ± 4 (24‒49)	54 ± 6 (36–63)	34.4 (29–42)	-	-	32 (30–35)	-	39.1 ± 3.6 (33.9–48.7)	-	-	29 ± 2 (27–34)	-	-	-	-	-	-	-			-	-	-		-	-
Oesophagus bulb width	71 ± 11 (36‒99)	90 ± 10 (56–105)	56.5 (45–69)	75 ± 7.80 (64–86)	42 (40–44)	53 (50–67)	40 (32–42)	57.5 ± 7.1 (47.8–71.9)	-	46–48	46 ± 3 (42–50)	-	-	59 ± 7.6 (40–72)	-	-	-	-			-	-	-		59 (56–64)	38 ± 2.1 (32–40)
Presence of onchia in the oesophagostome	Present	Present	Present	Present	Present	Present	Absent	Absent	Absent	Absent	Absent	Absent	Absent	Absent	Absent	Absent	Absent	Absent			Absent	Absent	Absent		Absent	Absent
Distance from anterior end to nerve-ring	182 ± 23 (111‒234)	161 ± 24 (122–210)	133 (112–149)	168 ± 4.94 (159–175)	132 (130–136)	139 (128–157)	113 (109–117)	142 ± 19.0 (105.6–176.6)	-	100–130	186 ± 2 (155–220)	-	-	136 ± 17.38 (91–170)	135–190	-	84–100	-			-	120 (120–143)	-		186 (182–190)	141 ± 11.1 (111–156)
Distance from anterior end to excretory pore	279 ± 26 (191‒325)	217 ± 20 (179–255)	175 (139–203)	203 ± 7.61 (190–215)	140 (136–146)	168 (160–185)	-	-	-	-	-	-	-	-	-	-	-	-			-	208 (190–223)	-		-	-
Length of smaller excretory gland	521 ± 44 (340‒593)	407 ± 140 (126–662)	400 (309–512)	Only one gland: 429 ± 60 (360–495)	211 (207–219)	401 (334–468)	126	-	-	-	-	-	-	-	-	-	-	-			-	Yes	-		-	-
Length of larger excretory gland	555 ± 46 (362‒621)	515 ± 96 (294–660)	423 (344–515)		258 (245–288)	453 (405–489)	136	-	-	-	-	-	-	-	-	-	-	-			-	Yes	-		619 (495–746)	230 ± 28.7 (182–291)
Distance from anterior end to vulva	2,387 ± 237 (1,497‒2,950)	2,620 ± 250 (2,090–3,190)	1,940 (1,650–2,160)	2,650 ± 230 (2,330–2,990)	1,160 (1,010–1,190)	1,900 (1,800–2,000)	1,520 (1,500–1,650)	2,280 ± 270 (1,690−2,830)	-	-	-	-	-	2,405 ± 370 (1,955–3,154)	1,100–2,150	-	800–1,700	-			-	1,400 (1,300–1,520)	-		2.56 (2.34–2.81)	1,150 ± 110 (947–1,353)
Distance from anterior end to vulva as % of body length	46 ± 3 (42‒59)	45 ± 4 (33–52)	47.2 (44.7–49.7)	-	47.0 (44.7–48.3)	48.5 (47.5–49.7)	46.1 (46.1–49.5)	45.9 ± 3.5 (39.9–51.7)	-	-	-	-	-	45.6 ± 2.15 (41.5–49.9)	37–50	-	39.9–57.5	-			-	-	-		49 (47–50)	49.9 ± 1.9 (43.6–53.2)
Distance from anterior end to flexure of anterior syngonium	892 ± 183 (365‒1,485)	1585 ± 428 (660–2403)	667 (560–947)	-	409 (356–455)	692 (638–790)	-	855.3 ± 147.7 (502.4–1,165.6)	-	190–240	-	-	-	-	-	-	-	-			-	-	-		-	-
Distance from flexure of posterior syngonium to tail end	986 ± 169 (605‒1,478)	1218 ± 419 (743–2102)	876 (667–1080)	-	511 (467–580)	865 (784–961)	-	1,000.5 ± 230.7 (649.1–1,604.2)	610–670	260–333	-	-	-	-	-	-	-	-			-	-	-		-	-
Number of eggs in uteri	34 ± 16 (12‒76)	>100	>100	137 ± 12.58 (120–150)	10 (6–13)	28 (20–35)	22 (20–28)	30–40	-	4–7	-	-	-	-	-	-	-	-			-	Anterior uterus: 7 (0–9) Posterior uterus: 7 (2–9)	-		-	8 ± 2.6 (3–13)
Egg length	84 ± 7 (60‒99)	80 ± 12 (47–106)	72–88	74 ± 6.58 (68–86)	62 (57–71)	83 (70–95)	32–40	68.8 ± 7.8 (55.2–86.2)	69	84–92	53 ± 9 (34–65)	-	-	-	-	-	-	59 (54–65)			-	78 (75–85)	-		76 (73–79)	-
Egg width	51 ± 6 (30‒62)	40 ± 7 (26–60)	39–45	37 ±2.71 (35–44)	34 (30–39)	38 (33–45)	60–68	39.9 ± 3.7 (31.0–50.4)	38–46	53	33 ± 10 (27–58)	-	-	-	-	-	-	29 (19–34)			-	43 (38–50)	-		39 (35–43)	-
Tail length	264 ± 24 (209‒317)	173 ± 23 (123–208)	134 (106–160)	153 ± 12.75 (122–170)	121 (114–128)	131 (120–150)	155 (112–157)	195.9 ± 23.3 (145.2–262.2)	-	150–190	200 ± 81 (124–375)	-	-	167 ± 33.14 (91–224)	170–360	-	130–150	157 (116–193)			-	-	-		174 (157–196)	115 ± 8.6 (97–129)
Tail length as % of body length	5 ± 0.5 (4‒7)	3 ± 0.54 (2.1–4.6)	3.3 (2.7–3.7)	2.60 ± 0.24 (2.13–2.99)	4.9 (4.6–5.3)	3.3 (3.1–3.8)	4.7 (3.5–4.9)	3.9 ± 0.5 (3.0–5.5)	-	-	7 (4.5–12.3)	-	-	3.2 ± 0.55 (2.0–4.1)	5.9–7.7	-	6.1–8.1	4.8 (4.1–5.5)			-	-	-		3.3 (2.9–3.6)	5.0 ± 0.5 (4.2–6.2)
Data reference	This study	Morais et al., 2017	Morais et al., 2017	Velázquez‑Brito et al., 2024	Machado et al., 2018	Kuzmin et al., 2019	Morais et al., 2017	Morais et al., 2017	Morais et al., 2017	Morais et al., 2017	Martqnez-Salazar and León-Règagnon, 2006	-	-	Kuzmin 1999	Kuzmin and Tkach, 2008	-	Kuzmin and Tkach, 2008	Morais et al., 2017, Martínez-Salazar and León-Règagnon, 2006			-	Lucio-Foster et al., 2015	McCallum, 1916		Kuzmin et al., 2021	Kuzmin and Tkach, 2008
