# Supplementary material for: Serpentirhabdias orientalis sp. nov. (nematoda: rhabdiasidae), a new lungworm species in naja kaouthia from Thailand: the first record of the genus from the oriental region and an elapid snake
Source: Parasitology. 2025 Feb 17;152(3):239–50. doi: 10.1017/S0031182025000174 (PMC12186086; doi:10.1017/S0031182025000174)
Supplement: Charoennitiwat et al. supplementary material 2 — Charoennitiwat et al. supplementary material [file S0031182025000174sup002.xlsx]

## Sheet: Data
Table S2: Morphometric measurements of Serpentirhabdias orientalis sp. nov. between host specimens
Snake ID	Date	Host organ	Specimen ID	Body length (μm)	Body width (μm)	Body width at oesophagus-intestine junction (μm)	Buccal cavity width (μm)	Buccal cavity dept (μm)	Oesophagus length (μm)	Oesophagus as % of body length (μm)	Oesophagus width at anterior end (μm)	Oesophagus minimum width width (μm)	Oesophagus bulb width (μm)	Presence of onchia in the oesophagostome (Y/N)	Distance from anterior end to nerve-ring (μm)	Distance from anterior end to excretory pore (μm)	Length of large excretory gland (μm)	Length of small excretory gland (μm)	Distance from anterior end to vulva (μm)	Distance from anterior end to vulva as % of body length	Distance from anterior end to flexure of anterior syngonium(μm)	Distance from flexure of posterior Syngonium to tail end (μm)	Tail length (μm)	Tail length as % of body length	Egg length (μm)	Egg width (μm)	Number of eggs in uteri
SN010	2024-06-06	Lung	SN010_1	5138.32	196.602	110.848	18.492	17.704	396.893	7.7	39.772	39.772	67.055	Y	183.729	296.874	553.911	519.998	2419.31	47	912.579	822.703	282.869	5.5	88.266	48.692	37
SN010	2024-06-06	Lung	SN010_3	5393.65	210.073	124.771	20.002	20.724	354.554	6.57	49.874	49.874	78.933	Y	167.778	318.3	581.435	545.837	–	–	745.133	953.247	251.629	4.7	83.502	49.454	46
SN010	2024-06-10	Lung	SN010_4	4987.49	188.207	101.235	22.749	16.208	367.335	7.4	38.49	38.49	79.138	Y	164.414	275.111	537.651	504.734	2949.87	59.15	1485.42	1247.72	264.153	5.3	82.773	55.426	36
SN010	2024-06-12	Lung	SN010_5	5413.95	200.122	108.528	21.182	16.606	369.265	6.8	42.155	42.155	68.487	Y	162.164	288.457	583.624	547.892	2508.76	46.3	908.141	1123.7	258.693	4.8	90.921	48.084	36
SN010	2024-06-12	Lung	SN010_6	5284.22	208.472	122.277	21.281	17.063	382.965	7.24	36.44	34.959	61.005	Y	226.577	246.569	569.639	534.763	2502.05	47.3	858.679	844.799	311.609	5.9	83.463	61.51	49
SN010	2024-06-12	Lung	SN010_7	5142.8	225.5	138.2	21	17.5	34.7	6.7	35	35	82.2	Y	220.7	281.7	554.394	520.451	2455.6	47.7	966.1	963.5	221.4	4.3	91.9	52.3	27
SN010	2024-06-14	Lung	SN010_8	5726.19	222.269	123.828	24.013	24.408	338.406	5.9	39.033	39.033	76.023	Y	191.106	312.649	617.283	579.49	2571.75	44.9	1123.74	973.527	251.559	4.39	87.271	58.151	14
SN010	2024-06-14	Lung	SN010_9	6064.43	213.855	101.436	23.783	16.83	359.681	5.9	39.193	39.193	68.055	Y	203.561	291.519	653.746	613.721	–	–	1096.95	976.146	250.384	4.1	82.064	49.752	51
SN010	2024-06-18	Lung	SN010_10	5521.63	228.115	125.42	24.55	14.72	352.094	6.4	41	41	77.966	Y	204.937	284.35	595.232	558.789	2520.18	45.6	1240.69	947.555	305.716	5.5	79.758	57.204	76
SN010	2024-06-18	Lung	SN010_11	5644.41	235.706	147.87	29.796	19.959	370.172	6.6	43.226	43.226	83.374	Y	220.812	311.396	608.468	571.215	2442.35	43.3	862.294	967.699	272.579	4.8	85.171	53.388	25
SN010	2024-06-18	Lung	SN010_12	5259.9	217.32	131.029	23.802	19.259	365.084	6.9	36.529	36.529	77.824	Y	186.426	272.996	567.018	532.302	2415.25	45.9	365.395	977.984	254.649	4.8	90.314	55.992	19
SN010	2024-06-18	Lung	SN010_13	5253.82	204.468	115.88	21.895	16.746	363.185	6.9	38.02	38.02	71.726	Y	223.727	302.813	566.361	531.686	2504.76	47.7	891.006	848.9	317.22	6	86.342	45.459	34
SN010	2024-06-18	Lung	SN010_14	4948.21	231.329	139.447	23.795	18.152	361.557	7.3	38.003	38.003	65.692	Y	201.249	296.966	533.417	500.758	2344.7	47.4	929.315	866.202	264.058	5.3	86.536	49.819	28
SN010	2024-06-18	Lung	SN010_15	5857.96	201.709	122.109	28.449	19.037	384.046	6.6	38.202	38.202	81.506	Y	185.728	314.549	631.488	592.826	2694.31	45.9	917.735	1034.17	265	4.5	89.438	54.262	53
SN010	2024-06-19	Lung	SN010_16	5223.37	225.477	116.769	21.112	19.628	325.878	6.2	40.609	40.609	71.014	Y	188.923	264.32	563.08	528.606	2279.66	43.6	792.936	801.283	266.548	5.1	83.969	50.699	45
SN010	2024-06-19	Lung	SN010_17	5463.76	221.696	140.584	25.202	17.516	363.562	6.7	37.192	37.192	83.058	Y	183.951	320.379	588.994	552.933	2566.08	47	1038.97	790.297	248.987	4.6	81.219	49.578	29
SN010	2024-06-19	Lung	SN010_18	5282.19	214.187	128.465	26.744	18.572	354.351	6.7	38.251	38.251	75.964	Y	191.77	275.868	569.421	534.558	2369.19	44.9	938.028	1038.76	303.059	5.7	82.714	52.07	61
SN010	2024-06-19	Lung	SN010_19	5155.93	223.102	118.479	22.398	13.893	336.331	6.5	36.186	36.186	68.07	Y	192.238	304.038	555.809	521.78	2406.72	46.7	774.185	910.386	262.211	5.1	87.723	49.019	58
SN010	2024-06-19	Lung	SN010_20	4935.61	211.279	118.59	22.862	19.746	374.832	7.6	39.342	39.342	78.742	Y	195.777	325.075	532.058	499.483	2311.23	46.8	683.84	977.32	267.222	5.4	89.836	41.954	35
SN010	2024-06-19	Lung	SN010_21	4977.68	233.836	153.302	22.541	18.378	348.553	7	40.87	40.87	90.821	Y	166.806	270.261	536.594	503.742	2206.87	44.3	898.769	–	305.834	6.1	85.172	49.632	23
SN010	2024-06-20	Lung	SN010_22	4774.46	235.951	140.375	22.172	15.276	386.138	8.1	33.104	33.104	77.663	Y	161.068	257.941	514.687	483.176	2191.36	45.9	–	863.487	248.339	5.2	84.084	57.233	48
SN010	2024-06-20	Lung	SN010_23	5193.43	223.343	125.267	21.856	15.896	358.906	6.9	31.322	31.322	74.837	Y	183.459	297.572	559.851	525.575	2423.52	46.7	840.33	1035.96	267.696	5.2	77.648	51.714	71
SN010	2024-06-21	Lung	SN010_24	5504.3	216.819	131.124	20.526	18.257	352.882	6.4	36.099	36.099	80.394	Y	166.249	281.139	593.363	557.035	2505.99	45.5	758.18	995.733	244.635	4.4	88.674	49.022	21
SN010	2024-06-21	Lung	SN010_25	4969.58	230.91	126.64	27.548	19.329	354.768	7.1	34.805	34.805	77.899	Y	211.872	262.994	535.72	502.921	2106.16	42.4	726.715	1017.58	303.74	6.1	75.096	48.715	54
SN010	2024-06-25	Lung	SN010_26	5457.05	205.741	137.543	20.439	17.61	364.803	6.7	35.602	35.602	98.796	Y	164.446	261.945	588.27	552.253	2359.76	43	1038.1	993.342	287.979	5.3	82.589	55.689	41
SN010	2024-06-25	Lung	SN010_27	5271.82	220.377	141.764	24.334	13.189	401.731	7.6	38.382	38.382	82.714	Y	234.026	261.556	568.302	533.508	2646.38	50	959.625	903.005	246.904	4.6	93.107	57.674	29
SN014	2024-06-25	Lung	SN014_1	5097.47	196.572	125.155	25.704	17.669	396.166	7.8	47.411	47.411	69.777	Y	185.057	290.786	549.507	515.864	2374.64	46.6	–	–	274.819	5.4	67.774	50.178	7
SN014	2024-06-25	Lung	SN014_2	5616.97	224.831	119.687	21.662	18.261	351.089	6.3	38.279	38.279	68.294	Y	202.738	284.14	605.509	568.437	2395.61	42.6	816.06	1122.08	282.49	5	96.883	50.728	21
SN014	2024-06-25	Lung	SN014_3	5511.17	248.685	136.129	21.471	17.223	382.534	6.9	36.573	36.573	87.148	Y	160.081	295.891	594.104	557.731	2600.85	47.2	1052.07	907.385	291.035	5.3	78.146	56.265	34
SN014	2024-06-25	Lung	SN014_4	5178.65	229.936	138.37	26.934	17.94	371.661	7.2	39.864	39.864	80.423	Y	163.248	285.83	558.259	524.079	2295.41	44.3	1072.82	1108.02	260.306	5	84.971	48.627	25
SN014	2024-06-25	Heart	SN014_5	5316.27	238.358	133.262	24.059	17.106	372.983	7	38.13	38.13	84.607	Y	178.978	302.023	573.094	538.006	2414.25	45	1071.53	1139.03	310.023	5.8	84.012	55.006	40
SN059	2024-06-25	Lung	SN059_1	5212.23	177.018	114.538	21.679	18.171	342.669	6.6	33.929	33.929	72.382	Y	148.698	284.91	561.879	527.478	2440.68	46.8	1378.36	1455.56	259.397	5	87.909	54.577	30
SN059	2024-06-26	Lung	SN059_2	5220.45	180.965	103.894	21.346	15.471	357.182	6.8	40.76	40.76	69.213	Y	162.51	279.16	562.764	528.309	2459.8	47	908.302	1288.01	257.586	4.9	81.981	53.668	19
SN059	2024-06-26	Lung	SN059_3	5247.22	221.017	106.963	22.988	17.482	354.486	6.8	34.529	34.529	61.378	Y	204.051	265.833	565.65	531.018	2509.6	47.8	707.519	942.099	247.861	4.7	80.49	45.655	56
SN059	2024-06-26	Lung	SN059_4	4972.12	162.835	106.226	22.323	15.531	348.524	7	37.258	37.258	72.395	Y	171.937	269.496	535.994	503.178	2119.18	42.6	688.191	1478.42	272.676	5.5	84.594	58.591	12
SN059	2024-06-26	Lung	SN059_5	5380.28	174.2	90.177	24.184	15.052	362.299	6.7	34.549	34.549	59.766	Y	190.598	266.034	579.995	544.485	2530.99	47	1101.1	958.677	282.073	5.2	71.161	50.811	71
SN059	2024-06-27	Lung	SN059_6	5448.81	202.531	125.096	22.361	17.164	363.163	6.7	43.849	43.849	83.21	Y	198.065	289.532	587.382	551.42	2567.67	47	840.462	894.947	238.583	4.4	80.559	53.177	58
SN063	2024-06-27	Lung	SN063_1	5468.69	222.82	116.053	20.611	19.213	355.048	6.5	43.128	43.128	66.719	Y	174.264	287.786	589.524	553.431	2461.29	45	946.208	1178.65	278.485	5.1	82.71	49.451	25
SN063	2024-06-27	Lung	SN063_2	4849.87	222.784	116.511	26.842	16.267	340.143	7	37.782	37.782	62.722	Y	165.472	271.861	522.816	490.807	2187.7	45	843.909	1068.15	271.534	5.6	87.467	51.469	32
SN063	2024-06-27	Lung	SN063_3	4994.47	199.841	122.196	23.867	19.358	350.106	7	41.175	45.175	62.886	Y	173.664	282.039	538.404	505.441	2379.59	47.6	765.29	913.123	248.568	4.9	88.414	49.308	19
SN063	2024-06-27	Lung	SN063_4	4886.74	203.656	108.954	23.156	19.503	332.833	6.8	37.255	37.255	63.007	Y	173.892	278.116	526.791	494.538	2244.9	45.9	887.92	1024.39	260.525	5.3	77.177	51.131	25
SN063	2024-06-27	Lung	SN063_5	5027.88	235.838	121.66	24.525	15.545	331.484	6.6	43.62	43.62	67.449	Y	173.727	275.47	542.006	508.822	2446.53	48.7	821.249	784.319	252.617	5	87.858	52.635	30
SN063	2024-06-27	Lung	SN063_6	5316.2	207.428	132.987	24.515	18.329	346.016	6.5	40.947	40.947	69.177	Y	178.144	288.953	573.087	538	2623.75	49.3	922.81	1092.46	265.56	4.9	77.64	49.612	25
SN063	2024-06-27	Lung	SN063_7	5017.73	199.266	116.595	21.906	17.365	343.692	6.8	42.466	42.466	35.609	Y	197.485	274.405	540.911	507.794	2294.37	45.7	812.097	1058.96	261.119	5.2	81.801	49.344	40
SN063	2024-06-28	Lung	SN063_8	4662.12	185.673	117.864	23.725	18.46	322.99	6.9	42.289	42.289	67.844	Y	163.027	264.486	502.576	471.806	2150.87	46	874.002	950.227	240.824	5.2	90.431	52.71	12
SN063	2024-06-28	Lung	SN063_9	5069.93	219.436	136.612	23.639	19.55	323.639	6.4	39.767	39.767	69.099	Y	174.002	280.381	546.539	513.077	2321.61	45.8	977.045	997.628	266.337	5.3	88.704	52.958	37
SN063	2024-06-28	Lung	SN063_10	5165.28	223.381	114.614	21.608	15.588	335.989	6.5	35.623	35.623	60.747	Y	164.402	271.543	556.817	522.726	2447.3	47.4	874.744	1105.01	281.966	5.5	98.758	50.178	15
SN063	2024-06-28	Lung	SN063_11	5295.98	191.809	127.25	21.04	16.504	341.878	6.5	35.344	35.344	64.707	Y	164.288	293.455	570.907	535.953	2597.98	49.1	979.019	1109.33	255.256	4.8	91.291	47.692	17
SN063	2024-06-28	Lung	SN063_12	4820.02	220.243	124.49	26.444	17.606	318.104	6.6	37.421	37.421	64.177	Y	175.742	256.698	519.599	487.787	2396.31	49.7	871.972	804.701	258.674	5.4	85.238	44.46	21
SN127	2024-06-28	Lung	SN127_1	5167.01	194.471	123.279	23.013	17.466	370.016	7.2	40.462	40.462	69.11	Y	158.135	279.408	557.004	522.902	2390.82	46.3	761.275	1137.98	262.191	5.1	75.52	53.674	22
SN127	2024-06-28	Lung	SN127_2	5141.73	187.989	109.921	20.67	16.021	355.611	6.9	43.281	43.281	70.919	Y	195.977	274.834	554.278	520.343	2267.47	44.1	927.186	718.815	247.254	4.8	73.238	53.082	25
SN127	2024-06-28	Lung	SN127_3	5265.51	199.841	112.062	22.597	17.508	377.76	7.2	39.666	39.666	55.676	Y	208.778	306.339	567.622	532.87	2492.76	47.3	816.766	939.177	235.836	4.5	82.248	51.728	13
SN127	2024-07-01	Lung	SN127_4	5101.87	197.235	140.169	24.85	16.169	373.795	7.3	51.278	49.079	76.215	Y	169.593	266.873	549.982	516.309	2384.46	46.7	834.597	855.167	273.606	5.4	88.613	53.922	23
SN127	2024-07-01	Lung	SN127_5	5295.37	206.696	121.179	21.155	17.784	360.728	6.8	39.511	39.511	61.112	Y	170.843	260.215	570.841	535.892	2229.82	42.1	906.207	903.092	208.848	3.9	82.391	50.599	41
SN063	2024-08-14	Lung	SN063_Holotype	4133.12	150.471	84.295	18.323	14.763	284.146	6.9	30.01	28.658	49.467	Y	174.032	214.069	445.55	418.272	1852.32	44.8	654.379	986.104	237.368	5.7	67.528	34.975	30
SN127	2024-08-14	Lung	SN127_Paratype1	3359.96	159.48	97.637	15.04	12.178	251.499	7.5	28.739	28.739	50.916	Y	111.407	204.571	362.203	340.028	1497.32	44.6	662.304	640.744	234.745	7	70.298	33.848	27
SN127	2024-08-14	Lung	SN127_Paratype2	3706.56	137.034	74.466	14.357	11.005	268.021	7.23	23.792	23.792	43.079	Y	135.025	191.167	399.567	375.104	1807.99	48.778	606.447	605.185	210.383	5.68	60.101	30.443	29
			max	6064.43	248.685	153.302	29.796	24.408	401.731	8.1	51.278	49.874	98.796		234.026	325.075	653.746	613.721	2949.87	59.15	1485.42	1478.42	317.22	7	98.758	61.51	76
			min	3359.96	137.034	74.466	14.357	11.005	34.7	5.9	23.792	23.792	35.609		111.407	191.167	362.203	340.028	1497.32	42.1	365.395	605.185	208.848	3.9	60.101	30.443	7
			mean	5154.28	208.225	121.229	22.7915	17.2887	347.525	6.86561	38.5156	38.4975	70.8454		181.603	279.187	555.631	521.613	2379.74	46.3405	893.358	982.59	264.092	5.14333	83.4291	50.7543	33.807
			sd	433.964	22.7035	15.2682	2.7791	2.14367	50.3706	0.434577	4.59752	4.63452	11.3001		22.7401	25.2049	46.7814	43.9172	223.81	2.55489	180.835	164.644	23.6285	0.546963	7.20389	5.58103	15.9804
